# Supplementary material for: Mycoplasma salivarium as a Dominant Coloniser of Fanconi Anaemia Associated Oral Carcinoma
Source: PLoS One. 2014 Mar 18;9(3):e92297. doi: 10.1371/journal.pone.0092297 (PMC3958540; doi:10.1371/journal.pone.0092297)
Supplement: Table S1 — Species of the dominant families detected by NGS and their ratio in the microbiotas of FA patients and healthy individuals. (XLS) [file pone.0092297.s002.xls]

## Sheet: Tabelle1
	H1	H2	H3	H4	H5		FA_L1A	FA_L1B	FA_L1E	FA_L1F		FA_T1A	FA_T1B	FA_T1E	FA_T1F
Tenericutes
Mycoplasmataceae	0.0943841	0	0	0	0.0944287		2.99513	0.12955	0	0.0915499		587.991	980.219	184.811	262.662
M. faucium	0.0943841	0	0	0	0		0	0	0	0		0	0	0	0
M. salivarium	0	0	0	0	0.0944287		2.99513	0.12955	0	0.0915499		587.991	980.219	184.811	262.662
Proteobacteria
Neisseriaceae	17.0835	119.563	7.74994	114.682	1.79415		95.8443	373.364	212.423	106.839		0.80673	0.138332	4.18046	9.41715
Neisseria elongata	0	0	0	0	0		0	0	0	0.27465		0	0	0	0
N. flavescens group*	16.706	113.001	7.62077	114.576	1.79415		29.9513	371.68	211.593	102.353		0	0	0	1.78162
N. lactamia	0	0	0	0	0		0.374392	0	0.0830427	0		0	0	0	0
N. oralis	0	0	0.129166	0	0		0	0	0	0		0	0	0	0
N. pharyngis/flava	0	0	0	0	0		0	0	0.249128	0		0	0	0	0
N. sicca	0	0	0	0	0		65.3313	1.55461	0.332171	4.2113		0	0	0	0
Eikenella corrodens	0	6.43985	0	0	0		0	0	0	0		0	0	0	0
Kingella oralis	0.0943841	0.121507	0	0.106781	0		0	0.12955	0.166085	0		0	0	0	0
Uruburuella suis	0.283152	0	0	0	0		0.187196	0	0	0		0.80673	0.138332	4.18046	7.63553
Pseudomonadaceae	0.188768	0	0	0	0		1.31037	0.12955	0	0		221.275	8.7149	433.374	300.331
Pseudomonas aeruginosa	0	0	0	0	0		1.31037	0	0	0		221.275	8.7149	432.329	299.822
P. spp. (non-aeruginosa group)	0.188768	0	0	0	0		0	0.12955	0	0		0	0	1.04511	0.509035
Firmicutes
Veillonellaceae	27.6546	49.8177	104.366	149.706	150.425		21.9019	31.4808	185.85	87.2471		23.5104	0.276663	12.5414	49.6309
Veillonella sp. oral taxon 158	0	48.8457	0	128.617	0.0944287		0	0	0.415213	0.0915499		0	0	0	0
V. dispar/atypica	6.51251	0.121507	0.387497	0.320342	0.283286		0.187196	0	0.581299	0		0	0	0	0.763553
V. parvula	21.142	0.243013	103.72	19.968	149.386		21.7147	31.4808	184.77	86.6978		14.0602	0.138332	9.40603	15.2711
V. tobetsuensis	0	0.607533	0.129166	0.640683	0.566572		0	0	0.0830427	0.0915499		0	0	0	0
Dialister sp. oral taxon 118	0	0	0	0.0533903	0		0	0	0	0		0	0	0	0
Megasphaera micronuciformis	0	0	0.129166	0.0533903	0		0	0	0	0.0915499		4.26415	0	0.870928	5.09035
Selenomonas spp.	0	0	0	0.0533903	0.0944287		0	0	0	0.27465		5.18612	0.138332	2.26441	28.506
Streptococcaceae	475.413	416.403	447.559	247.411	281.303		469.861	162.586	32.8019	382.862		5.76236	1.52165	56.4362	38.9412
Streptococcus. sp. (unclassified)	123.643	254.8	113.149	79.8185	110.198		75.6271	53.2452	6.97559	41.6552		0	0.138332	3.48371	0
S. agalactiae	0.188768	0	0	0	0		0	0	0	0		0	0	0	0
S. equinus/bovis	1.13261	0	0	0	0		0.561587	0.12955	0	0.0915499		3.34217	1.38332	38.3209	21.3795
S. lactarius	0.0943841	0.486027	1.29166	0.747464	1.03872		0.561587	1.0364	0	0		0	0	0	0
S. pneumoniae	0.0943841	0	0.129166	0.373732	0		0.374392	0	0	0.45775		0	0	0	0
S. porcinus	0	0	0	0	0		0	0.12955	0	0		0	0	0	0
S. pseudopneumoniae	0	0	0	0.106781	0		0	0	0	0		0	0	0	0
S. suis	0.188768	0.243013	0	0.0533903	0		0.374392	0	0	0		0	0	1.91604	0.509035
S. thermophilus	0	0	0.387497	0.106781	0		0	0	0	0		0	0	0	0
S. tigurinus	0.471921	0	0	0	0		0	0	0	0		0	0	0	0
S. viridans
anginosus-Group
S. anginosus	0	0	0	0	0.0944287		0	0	0	0		1.03722	0	0.870928	11.7078
S. intermedius	0.188768	0	0	0	0		0.748783	0	0	0		0	0	0	0
mitis-Group
S. australis	6.22935	15.9174	6.58745	7.79498	24.9292		1.49757	9.97539	0.91347	0.5493		0	0	0.348371	0
S. cristatus	0	0	0	0	0.0944287		0	0	0	0		0	0	0	0
S. infantis	115.054	97.0838	42.4955	28.7774	32.2946		2.43355	0.12955	0.332171	1.4648		0	0	1.39349	0
S. mitis	102.596	6.56136	6.58745	9.66364	6.13787		262.823	27.3351	5.56386	292.685		0.460989	0	0	0
S. oralis	57.6687	13.1227	48.4371	7.42125	32.4835		98.8394	15.9347	12.2073	30.9439		0	0	1.2193	0
S. peroris	0	0.243013	0.904159	0	0		0.374392	0	0	0.0915499		0	0	0	0
mutans-Group
S. criceti	0.0943841	0	0	0	0		0	0	0	0		0.115247	0	2.61279	1.52711
S. mutans	0	0	0	0	0		0	0	0	0		0	0	0	2.54518
S. sobrinus	0	0	0.387497	0	0		0	0	0	0		0	0	0	0
salivarius-Group
S. salivarius	17.2723	14.8238	203.436	74.96	41.0765		2.80794	20.3394	0.332171	0.45775		0	0	5.57394	0.509035
S. vestibularis	0	0	0.258331	0	0		0	0	0	0		0	0	0	0
sanguinis-Group
S. gordonii	0	0	0.258331	0.106781	0		0	0.12955	0	0		0	0	0	0
S. parasanguinis	33.5064	4.13123	11.6249	21.4095	16.0529		2.05915	7.12528	0.747384	0.915499		0	0	0.696743	0.254518
S. sanguinis	2.26522	8.74848	2.58331	14.5755	0.75543		19.094	9.58673	4.56735	12.5423		0.230494	0	0	0.254518
Bacterium menrichment	0	0	0	0.0533903	0		0.187196	0	0	0		0	0	0	0
Bacterium NLAE-zl-P817	0.0943841	0	0	0	0		0	0	0	0		0	0	0	0
Lactococcus lactis	0	0	0	0	0.0944287		0	0.388651	0.0830427	0.1831		0.576236	0	0	0
Okadaella gastrococcus	14.6295	0	8.52493	1.28137	16.0529		1.12317	16.9711	1.07955	0.823949		0	0	0	0.254518
Synergistetes oral	0	0.243013	0.516662	0.160171	0		0.374392	0.12955	0	0		0	0	0	0
Gemellaceae	148.277	36.8165	79.8243	10.4111	27.2899		139.274	56.3545	10.2973	53.8314		0.345742	0	2.09023	0
G. haemolysans	14.9127	0	6.58745	0	0		139.274	1.68416	0.0830427	53.099		0	0	0	0
G. morbillorum	0.471921	0	0	0	0		0	0	0	0		0	0	0	0
Gemella sanguinis	132.893	36.8165	73.2369	10.4111	27.2899		0	54.6703	10.2143	0.7324		0.345742	0	2.09023	0
Bacteroidetes
Prevotellaceae	5.56866	4.73876	69.3619	33.0486	100.85		10.8574	1.42506	12.7886	6.68315		23.0494	0.138332	1.56767	25.7063
Prevotella denticola	1.13261	0	0.387497	0	0		0	0	0	0		0	0	0	0
P. histicola	0.471921	0.72904	1.80832	3.79071	0		0	0	0	0		0	0	0	1.27259
P. melaninogenica	1.22699	1.21507	65.2286	21.7832	61.3787		4.11831	0.12955	0	0		2.30494	0.138332	1.56767	2.54518
P. nanceiensis	0	1.94411	0.129166	5.23225	20.3022		2.24635	0.518202	10.0482	4.11975		0	0	0	1.78162
P. nigrescens	0.188768	0	0.129166	0	0		0	0	0	0		0	0	0	0
P. pallens	0.943841	0.121507	0.129166	0.213561	18.2247		1.49757	0.259101	1.32868	2.10565		0	0	0	1.01807
P. salivae	0.188768	0	0.774994	0.106781	0		1.31037	0.259101	0.249128	0.0915499		6.1081	0	0	4.83584
P. shahii	0	0.486027	0	0	0		0	0	0	0		0	0	0	0
P. spp. oral taxons	1.03823	0.243013	0.387497	1.92205	0.75543		1.49757	0.12955	1.1626	0.3662		14.6364	0	0	14.253
P.oris	0.377537	0	0.387497	0	0.188857		0.187196	0.12955	0	0		0	0	0	0
Porphyromonadaceae	1.60453	38.5176	2.06665	4.80513	130.028		11.0446	7.77303	109.865	56.0286		5.07088	0	4.35464	19.8524
Porphyromonas sp. oral taxon 279	1.51015	38.3961	2.06665	4.80513	129.934		10.8574	7.77303	109.782	55.8455		0	0	0.174186	0.254518
P. endodontalis	0	0	0	0	0.0944287		0	0	0	0		0	0	0	0
Tannerella spp. oral taxon 286	0	0.121507	0	0	0		0.187196	0	0.0830427	0.1831		0.115247	0	0	2.03614
T. forsythia	0.0943841	0	0	0	0		0	0	0	0		4.95563	0	4.18046	17.5617
Actinobacteria
Microccoccaceae	78.622	80.4374	89.3826	305.499	38.4325		20.2171	177.225	15.7781	10.2536		1.03722	0	1.56767	0
Rothia aeria	0.0943841	0.121507	0.645828	0	0		0.187196	0	0	0		0	0	0	0
R. dentocariosa	1.51015	2.43013	4.1333	3.57715	0		9.54699	0	0	0		0	0	0	0
R. mucilaginosa	77.0175	77.8858	84.6035	301.922	38.4325		10.483	177.225	15.7781	10.2536		0	0	0.348371	0
Arthrobacter nicotinovorans	0	0	0	0	0		0	0	0	0		0	0	1.2193	0
Kocuria rhizophila	0	0	0	0	0		0	0	0	0		0.230494	0	0	0
Micrococcus sp. (luteus)	0	0	0	0	0		0	0	0	0		0.80673	0	0	0
Flavobacteria
Flavobacteriaceae	2.07645	6.31835	2.32498	0.266951	5.38244		12.3549	3.10921	43.2652	19.9579		3.11167	0.138332	28.7406	30.7966
Flavobacterium_sp.	0.471921	0	0	0	0		0.561587	0.12955	0	0.27465		1.61346	0.138332	19.5088	8.14457
F. columnare	0	0	0	0	0		0	0	0	0		0.115247	0	0	0.254518
F. defluvii	0	0	0	0	0		0	0	0	0		0.345742	0	2.26441	0.509035
F. glycines	0	0	0	0	0		0	0	0	0		0.115247	0	0.696743	2.29066
F. kamogawaensis	0	0	0	0	0		0	0	0	0		0.115247	0	1.74186	0
F. succinicans	0	0	0	0	0		0	0	0	0		0	0	0.348371	0.254518
Bergeyella sp.	0.755073	2.67315	0.387497	0.266951	5.28801		2.05915	1.81371	4.89952	4.30285		0	0	0	0
Chryseobacterium sp.	0.283152	0	0	0	0		0.748783	0	0	0		0.691483	0	3.66	19.0888
Capnocytophaga sp.	0.283152	0.607533	0.129166	0	0		1.87196	0.259101	5.0656	1.831		0	0	0.348371	0
C. canimorsus	0	0	0	0	0		1.68476	0.388651	11.8751	4.66905		0	0	0	0
C. cynodegmi	0	0	0	0	0		0	0	0.498256	0.3662		0	0	0	0
C. gingivalis	0.188768	3.03767	0	0	0.0944287		0.374392	0.259101	7.55688	2.7465		0	0	0	0
C. granulosa	0	0	0	0	0		0	0	0.0830427	0		0	0	0	0
C. sputigena	0.0943841	0	0	0	0		5.05429	0.259101	12.7055	5.76765		0	0	0	0
Elizabethkingia sp.	0	0	0	0	0		0	0	0	0		0.115247	0	0	0.254518
Paraprevotella clara	0	0	0	0	0		0	0	0.581299	0		0	0	0	0
Zunongwangia profunda	0	0	0	0	0		0	0	0	0		0	0	0.174186	0
* N. flavescens group comprises N. flavecens, N. perflava, N. subflava
